# Supplementary material for: Ear-Bot: Locust Ear-on-a-Chip Bio-Hybrid Platform
Source: Sensors (Basel). 2021 Jan 1;21(1):228. doi: 10.3390/s21010228 (PMC7795996; doi:10.3390/s21010228)
Supplement: Supplementary file 1 [file sensors-21-00228-s001.zip]

Archive with 12 entries (11 files):
- Sup files/
- __MACOSX/._Sup files
- Sup files/Earbot_Fishel_SI_FINAL.pdf
- __MACOSX/Sup files/._Earbot_Fishel_SI_FINAL.pdf
- Sup files/.DS_Store
- __MACOSX/Sup files/._.DS_Store
- Sup files/SIMov3 copy.mp4
- __MACOSX/Sup files/._SIMov3 copy.mp4
- Sup files/SIMov2 copy.avi
- __MACOSX/Sup files/._SIMov2 copy.avi
- Sup files/SI1 video copy.mp4
- __MACOSX/Sup files/._SI1 video copy.mp4
